# Supplementary material for: Animal sources for zoonotic transmission of psittacosis: a systematic review
Source: BMC Infect Dis. 2020 Mar 4;20:192. doi: 10.1186/s12879-020-4918-y (PMC7057575; doi:10.1186/s12879-020-4918-y)
Supplement: Supplementary file 1 — Additional file 1. Characteristics of 80 included studies. [file 12879_2020_4918_MOESM1_ESM.xlsx]

## Sheet: SI Table 1
Additional File 1. Overview of the 80 included studies describing an association between human cases of psittacosis and different animal categories, with strength of evidence for each association.
Reference, year	Animal species	Year of notification	Country	Contact with animal	Contact with sick animal	Diagnostics human	No. confirmed human cases	Antibodies positive test human	Antigen positive test human	Genotyping human	Genotype human	Diagnostics animal and/or environment	Antibodies positive test animal	Antigen positive test animal	Genotyping animal	Environmental sample positive	Genotyping of environmental sample	Genotype animal and/or environment	Epidemiological evidence	Genotypical match	Strength of evidence
Abadia et al., 2006	ducks	2000	France	yes	no	serology	71B	yes	NA	NA	NA	no	NA	NA	NA	NA	NA	NA	yes	NA	8
	chickens	2000	France	yes	no	serology	71B	yes	NA	NA	NA	no	NA	NA	NA	NA	NA	NA	no	NA	4
	turkeys	2000	France	yes	no	serology	71B	yes	NA	NA	NA	no	NA	NA	NA	NA	NA	NA	no	NA	4
Arenas-Valls et al., 2017	psittaciformes	unknown	Spain	yes	yes	PCR & serology	4	yes	yes	no	NA	no	NA	NA	NA	NA	NA	NA	no	NA	8
Arraiz et al., 2012	columbiformes	unknown	Venezuela	yes	unknown	PCR	8	NA	yes	yes	B	PCR	NA	yes	yes	NA	NA	B	no	yes	19
Belchior et al., 2010	ducks	2009	France	yes	no	PCR & serology	4	yes	yes	yes	unknown	no	NA	NA	NA	NA	NA	NA	yes	NA	12
Belchior et al., 2011	unspecified birds	2008	France	yes	no	PCR & serology	4	yes	yes	no	NA	PCR	NA	no	NA	yes	no	NA	no	NA	8
Berk et al., 2008	passeriformes	2007	The Netherlands	yes	unknown	PCR & serology	12	yes	yes	no	NA	antigen detection	NA	yes	no	NA	NA	NA	no	NA	8
Bourne et al., 2003	psittaciformes	unknown	United Kingdom	yes	no	serology	1	yes	NA	NA	NA	no	NA	NA	NA	NA	NA	NA	no	NA	2
Branley et al., 2008	psittaciformes	unknown	Australia	yes	yes	PCR, culture & serology	3	yes	yes	no	NA	PCR & culture	NA	yes	yes	NA	NA	E	no	NA	12
Branley et al., 2014	unspecified birds	2003-2009	Australia	yes	unknown	PCR, culture & serology	48	yes	yes	no	NA	no	NA	NA	NA	NA	NA	NA	no	NA	6
Cadario et al., 2017A	chickens	2010	Argentina	yes	unknown	PCR	1	NA	yes	yes	A	no	NA	NA	NA	NA	NA	NA	no	NA	5
	psittaciformes	2011	Argentina	yes	unknown	PCR	1	NA	yes	yes	A	PCR	NA	yes	yes	NA	NA	A	no	yes	17
	psittaciformes	2013	Argentina	yes	unknown	PCR	1	NA	yes	yes	A	PCR	NA	yes	yes	NA	NA	A	no	yes	17
	columbiformes	2013	Argentina	yes	unknown	PCR	1	NA	yes	yes	A	no	NA	NA	NA	NA	NA	NA	no	NA	5
	psittaciformes	2014	Argentina	yes	unknown	PCR	1	NA	yes	yes	A	no	NA	NA	NA	NA	NA	NA	no	NA	5
Carlier et al., 2014	ducks	2011	France	yes	yes	PCR & serology	1	yes	yes	yes	E/B	PCR	NA	no	NA	yes	no	NA	no	NA	10
Chan et al., 2017	horse	2014	Australia	yes	yes	serology	3	yes	NA	NA	NA	PCR & serology	yes	yes	yes	NA	NA	A	yes	NA	15
Chau et al., 2015A	psittaciformes	2014	Hong Kong	yes	no	PCR & serology	1	yes	yes	no	NA	no	NA	NA	NA	NA	NA	NA	no	NA	4
	chickens	2014	Hong Kong	yes	no	PCR & serology	1	yes	yes	no	NA	no	NA	NA	NA	NA	NA	NA	no	NA	4
	geese	2014	Hong Kong	yes	no	PCR & serology	1B	yes	yes	no	NA	no	NA	NA	NA	NA	NA	NA	no	NA	4
	chickens	2014	Hong Kong	yes	no	PCR & serology	1B	yes	yes	no	NA	no	NA	NA	NA	NA	NA	NA	no	NA	4
Cheng et al., 2013	psittaciformes	2011	Taiwan	yes	yes	serology	1	yes	NA	NA	NA	no	NA	NA	NA	NA	NA	NA	no	NA	4
Ciftci et al., 2008	psittaciformes	unknown	Turkey	yes	unknown	serology	2	yes	NA	NA	NA	no	NA	NA	NA	NA	NA	NA	no	NA	2
Clarence et al., 2016	columbiformes	unknown	United Kingdom	yes	yes	PCR	1	NA	yes	no	NA	no	NA	NA	NA	NA	NA	NA	no	NA	5
De Boeck et al., 2016	psittaciformes	2013	Belgium	yes	yes	PCR, culture & serology	3	yes	yes	yes	A	PCR	NA	NA	NA	yes	yes	A	no	yes	22
De Schrijver et al., 2016	psittaciformes	2014	Belgium	yes	yes	serology	4	yes	NA	NA	NA	PCR	NA	yes	no	yes	no	NA	no	NA	10
Dickx et al., 2010	columbiformes	2008	Belgium	yes	yes	PCR & culture	4	NA	yes	yes	D	PCR & culture	NA	no	no	yes	yes	D	no	yes	19
Dickx et al., 2010	chickens	2007	Belgium	yes	unknown	PCR, culture & serology	43	yes	yes	yes	unknown	PCR & culture	NA	yes	yes	yes	no	D	no	unknown	14
	turkeys	2007	Belgium	yes	unknown	PCR, culture & serology	33	yes	yes	yes	D	PCR & culture	NA	yes	yes	yes	no	D	no	yes	22
Dickx et al., 2011	chickens	2010	Belgium	yes	unknown	PCR & culture	4B	NA	yes	yes	A, C & D	PCR & culture	NA	NA	no	yes	yes	D	no	yes	19
	guinea fowl	2010	Belgium	yes	unknown	PCR & culture	4B	NA	yes	yes	A, C & D	PCR & culture	NA	NA	no	yes	yes	A & C	no	yes	19
	turkeys	2010	Belgium	yes	unknown	PCR & culture	4B	NA	yes	yes	A, C & D	PCR & culture	NA	NA	no	yes	yes	A & C	no	yes	19
Dovc et al., 2005	psittaciformes	1997	Slovenia	yes	unknown	serology	1	yes	NA	NA	NA	serology	yes	NA	NA	NA	NA	NA	no	NA	3
Dovc et al., 2007	psittaciformes	unknown	Slovenia	yes	yes	serology	1	yes	NA	NA	NA	PCR & serology	no	yes	no	NA	NA	NA	no	NA	6
Elliot et al., 2001	unspecified birds	unknown	Australia	yes	unknown	serology	1	yes	NA	NA	NA	no	NA	NA	NA	NA	NA	NA	no	NA	2
Espinosa de los Monteros et al., 2005	psittaciformes	2003	Spain	yes	unknown	PCR & serology	3	yes	yes	no	NA	PCR & serology	yes	yes	no	NA	NA	NA	no	NA	9
Fenga et al., 2007	cattle	2005	Italy	yes	unknown	serology	28B	yes	NA	NA	NA	no	NA	NA	NA	NA	NA	NA	yes	NA	8
	pigs	2005	Italy	yes	unknown	serology	28B	yes	NA	NA	NA	no	NA	NA	NA	NA	NA	NA	yes	NA	8
	goats	2005	Italy	yes	unknown	serology	28B	yes	NA	NA	NA	no	NA	NA	NA	NA	NA	NA	yes	NA	8
	sheep	2005	Italy	yes	unknown	serology	28B	yes	NA	NA	NA	no	NA	NA	NA	NA	NA	NA	yes	NA	8
Ferreira et al., 2015	psittaciformes	unknown	Brazil	yes	yes	serology	3	yes	NA	NA	NA	PCR	NA	yes	no	NA	NA	NA	no	NA	8
Ferreira et al., 2017	psittaciformes	unknown	Brazil	yes	yes	serology	1	yes	NA	NA	NA	PCR	NA	yes	no	NA	NA	NA	no	NA	6
Ferreri et al., 2007	passeriformes	2000	Italy	yes	no	PCR & immunohistochemistry	1	NA	yes	yes	unknown	PCR & immunohistochemistry	NA	yes	yes	NA	NA	unknown	no	yes	17
Fraeyman, 2010A	columbiformes	unknown	Belgium	yes	unknown	PCR & serology	1	no	yes	no	NA	no	NA	NA	NA	NA	NA	NA	no	NA	3
	columbiformes	unknown	Belgium	yes	unknown	PCR & serology	1	no	yes	no	NA	no	NA	NA	NA	NA	NA	NA	no	NA	3
	columbiformes	unknown	Belgium	yes	unknown	PCR & serology	1	no	yes	no	NA	unknown	unknown	unknown	no	NA	NA	NA	no	NA	3
Frutos et al., 2012	psittaciformes	2010-2011	Argentina	yes	unknown	PCR	6B	NA	yes	yes	WC, A & E/B	no	NA	NA	NA	NA	NA	NA	no	NA	7
	chickens	2010-2011	Argentina	yes	unknown	PCR	1B	NA	yes	yes	WC	no	NA	NA	NA	NA	NA	NA	no	NA	5
	columbiformes	2010-2011	Argentina	yes	unknown	PCR	1B	NA	yes	Yes	WC	no	NA	NA	NA	NA	NA	NA	no	NA	5
	passeriformes	2010-2011	Argentina	yes	unknown	PCR	2B	NA	yes	Yes	WC & A	no	NA	NA	NA	NA	NA	NA	no	NA	5
Gacouin et al., 2012	chickens	1993-2011	France	yes	unknown	PCR or serology	8B	unknown	unknown	no	NA	no	NA	NA	NA	NA	NA	NA	no	NA	3
	ducks	1993-2011	France	yes	unknown	PCR or serology	8B	unknown	unknown	no	NA	no	NA	NA	NA	NA	NA	NA	no	NA	3
	psittaciformes	1993-2011	France	yes	unknown	PCR or serology	2	unknown	unknown	no	NA	no	NA	NA	NA	NA	NA	NA	no	NA	1
	columbiformes	1993-2011	France	yes	unknown	PCR or serology	2	unknown	unknown	no	NA	no	NA	NA	NA	NA	NA	NA	no	NA	1
Gaede et al., 2008	chickens	2005	Germany	yes	yes	PCR & serology	7B	yes	yes	yes	A	PCR	NA	yes	yes	NA	NA	A & E/B	no	yes	22
	ducks	2005	Germany	yes	yes	PCR & serology	7B	yes	yes	yes	A	PCR	NA	yes	yes	NA	NA	A & E/B	no	yes	22
	geese	2005	Germany	yes	yes	PCR & serology	7B	yes	yes	yes	A	PCR	NA	yes	yes	NA	NA	A & E/B	no	yes	22
Garbim et al., 2017	psittaciformes	unknown	Brazil	yes	unknown	serology	1	yes	NA	NA	NA	no	NA	NA	NA	NA	NA	NA	no	NA	2
García-Ordóñez et al., 2011	psittaciformes	2009	Spain	yes	unknown	serology	5	yes	NA	NA	NA	PCR	NA	yes	no	NA	NA	NA	no	NA	6
Geens et al., 2005	turkeys	unknown	Belgium	yes	yes	PCR	1	NA	yes	yes	D, F & E/B	PCR	NA	yes	yes	NA	NA	D, F & E/B	no	yes	19
Gelfand et al., 2013	psittaciformes	unknown	United States of America	yes	yes	serology & immunohistochemistry	2	yes	NA	NA	NA	PCR & immunohistochemistry	NA	yes	no	NA	NA	NA	no	NA	6
Haas et al., 2006	columbiformes	unknown	The Netherlands	yes	unknown	serology	1	yes	NA	NA	NA	PCR	NA	no	no	NA	NA	NA	no	NA	2
Haas et al., 2007	ducks	2007	Germany	yes	yes	PCR	1	NA	yes	no	NA	no	NA	NA	NA	NA	NA	NA	no	NA	5
Harkinezhad et al., 2007	psittaciformes	unknown	Belgium	yes	yes	PCR, culture & serology	3	yes	yes	yes	E/B	PCR & culture	NA	yes	yes	NA	NA	E/B	no	yes	22
Harkinezhad et al., 2009	psittaciformes	2002-2003	Belgium	yes	unknown	PCR & serology	8	yes	yes	no	NA	no	NA	NA	NA	NA	NA	NA	yes	NA	10
	columbiformes	2002-2003	Belgium	yes	unknown	PCR & serology	8	yes	yes	no	NA	no	NA	NA	NA	NA	NA	NA	yes	NA	10
	passeriformes	2002-2003	Belgium	yes	unknown	PCR & serology	12	yes	yes	no	NA	no	NA	NA	NA	NA	NA	NA	yes	NA	10
	turkeys	2002-2003	Belgium	yes	unknown	PCR & serology	1	yes	yes	no	NA	no	NA	NA	NA	NA	NA	NA	no	NA	4
Heddema et al., 2003	columbiformes	unknown	The Netherlands	yes	unknown	PCR & serology	1	yes	yes	no	NA	PCR	NA	no	no	NA	NA	NA	no	NA	4
Heddema et al., 2006	psittaciformes	2005	The Netherlands	yes	unknown	PCR & serology	10B	yes	yes	yes	A	PCR	NA	yes	yes	NA	NA	A	no	yes	20
	columbiformes	2005	The Netherlands	yes	unknown	PCR & serology	10B	yes	yes	yes	A	PCR	NA	yes	yes	NA	NA	B	no	no	0
Heddema et al., 2015	psittaciformes	2008-2013	The Netherlands	yes	unknown	PCR	8B	NA	yes	yes	A	no	NA	NA	NA	NA	NA	NA	no	NA	7
	passeriformes	2008-2013	The Netherlands	yes	unknown	PCR	5B	NA	yes	yes	A	no	NA	NA	NA	NA	NA	NA	no	NA	7
	columbiformes	2008-2013	The Netherlands	yes	unknown	PCR	10B	NA	yes	yes	B	no	NA	NA	NA	NA	NA	NA	no	NA	7
	ducks	2008-2013	The Netherlands	yes	unknown	PCR	1B	NA	yes	yes	B	no	NA	NA	NA	NA	NA	NA	no	NA	5
	pheasants	2008-2013	The Netherlands	yes	unknown	PCR	1B	NA	yes	yes	A	no	NA	NA	NA	NA	NA	NA	no	NA	5
	unspecified poultry	2008-2013	The Netherlands	yes	unknown	PCR	5B	NA	yes	yes	A &B	no	NA	NA	NA	NA	NA	NA	no	NA	7
	unspecified birds	2008-2013	The Netherlands	yes	unknown	PCR	9B	NA	yes	yes	A	no	NA	NA	NA	NA	NA	NA	no	NA	7
Henrion et al., 2002	psittaciformes	2001	Belgium	yes	no	serology	1	yes	NA	NA	NA	no	NA	NA	NA	NA	NA	NA	no	NA	2
Hulin et al., 2015	ducks	2013	France	yes	unknown	PCR & serology	10	yes	yes	no	NA	PCR	NA	yes	no	NA	NA	NA	no	NA	8
	chickens	2013	France	yes	unknown	PCR & serology	7B	yes	no	no	NA	PCR	NA	no	no	NA	NA	NA	no	NA	4
	turkeys	2013	France	yes	unknown	PCR & serology	7B	yes	no	no	NA	PCR	NA	no	no	NA	NA	NA	no	NA	4
	guinea fowl	2013	France	yes	unknown	PCR & serology	7B	yes	no	no	NA	PCR	NA	no	no	NA	NA	NA	no	NA	4
	unspecified poultry	2013	France	yes	unknown	PCR & serology	7B	yes	no	no	NA	PCR	NA	yes	yes	NA	NA	E/B	no	NA	8
Ionescu et al., 2016	psittaciformes	unknown	United Kingdom	yes	yes	PCR & serology	1B	yes	yes	no	NA	no	NA	NA	NA	NA	NA	NA	no	NA	6
	passeriformes	unknown	United Kingdom	yes	yes	PCR & serology	1B	yes	yes	no	NA	no	NA	NA	NA	NA	NA	NA	no	NA	6
	columbiformes	unknown	United Kingdom	yes	yes	PCR & serology	1B	yes	yes	no	NA	no	NA	NA	NA	NA	NA	NA	no	NA	6
	chickens	unknown	United Kingdom	yes	yes	PCR & serology	1B	yes	yes	no	NA	no	NA	NA	NA	NA	NA	NA	no	NA	6
Ito et al., 2002	psittaciformes	unknown	Japan	yes	no	serology	1	yes	NA	NA	NA	no	NA	NA	NA	NA	NA	NA	no	NA	2
Jiménez-Cordero et al., 2015	columbiformes	unknown	Spain	yes	unknown	serology	1	yes	NA	NA	NA	no	NA	NA	NA	NA	NA	NA	no	NA	2
Kaibu et al., 2006	psittaciformes	2005	Japan	yes	yes	PCR & serology	2	yes	no	no	NA	PCR & culture	NA	yes	no	NA	NA	NA	no	NA	6
Kalmar et al., 2014	columbiformes	unknown	Belgium	yes	yes	PCR & culture	3B	NA	yes	yes	B	PCR & culture	NA	yes	yes	NA	NA	B	no	yes	21
	passeriformes	unknown	Belgium	yes	no	PCR & culture	3B	NA	yes	yes	B	PCR & culture	NA	yes	yes	NA	NA	B & A	no	yes	19
	strigiformes	unknown	Belgium	yes	yes	PCR & culture	3B	NA	yes	yes	B	PCR & culture	NA	yes	yes	NA	NA	B	no	yes	21
Kampinga et al., 2000	sheep	unknown	The Netherlands	yes	yes	PCR & serology	1	yes	yes	no	NA	no	NA	NA	NA	NA	NA	NA	no	NA	6
Kovacova et al., 2007	psittaciformes	2005	Slovakia	yes	no	PCR & serology	1	yes	yes	no	NA	serology	yes	NA	NA	NA	NA	NA	no	NA	5
Lagae et al., 2014	chickens	2012	Belgium	yes	yes	PCR & culture	29	NA	yes	yes	D, A & C	PCR & culture	NA	yes	yes	NA	NA	D & A	no	yes	21
Laroucau et al., 2009	ducks	2006	France	yes	unknown	PCR & serology	5	yes	yes	yes	E/B	PCR & culture	NA	yes	yes	NA	NA	E/B	no	yes	20
Laroucau et al., 2015	chickens	2013	France	yes	unknown	PCR & serology	5B	yes	yes	yes	E/B 859	PCR & culture	NA	yes	yes	NA	NA	E/B 859	no	yes	20
	ducks	2013	France	yes	unknown	PCR & serology	5B	yes	yes	yes	E/B 859	PCR	NA	yes	yes	NA	NA	E/B 859	no	yes	20
Ling et al., 2015	columbiformes	2008-2010	China	yes	unknown	Antigen detection & serology	19	yes	yes	yes	B	Antigen detection & serology	yes	yes	yes	NA	NA	B	no	yes	21
Lugert et al., 2017	ducks	2010	Germany	yes	unknown	serology	5	yes	NA	NA	NA	no	NA	NA	NA	NA	NA	NA	yes	NA	8
Mair-Jenkins et al., 2018	columbiformes	2015	United Kingdom	yes	yes	PCR & serology	4	yes	yes	no	NA	no	NA	NA	NA	NA	NA	NA	no	NA	8
Matsui et al., 2008	unspecified birds	2001-2002	Japan	yes	yes	serology	8	yes	NA	NA	NA	PCR	NA	NA	NA	yes	no	NA	yes	NA	12
Maza et al., 2016	psittaciformes	2014	Argentina	yes	no	PCR	2	NA	yes	no	NA	PCR & immunohistochemistry	NA	yes	no	NA	NA	NA	no	NA	5
Pandeli et al., 2006	psittaciformes	unknown	Australia	yes	yes	PCR	1B	NA	yes	no	NA	no	NA	NA	NA	NA	NA	NA	no	NA	5
	fox	unknown	Australia	yes	yes	PCR	1B	NA	yes	no	NA	no	NA	NA	NA	NA	NA	NA	no	NA	5
Petrovay et al., 2008	unspecified poultry	2005	Hungary	yes	unknown	PCR & serology	1	yes	yes	no	NA	no	NA	NA	NA	NA	NA	NA	no	NA	4
	unspecified poultry	2007	Hungary	yes	unknown	PCR & serology	1	yes	yes	no	NA	no	NA	NA	NA	NA	NA	NA	no	NA	4
Rehn et al., 2013	unspecified birds	2013	Sweden	yes	unknown	PCR	15B	NA	yes	yes	A	no	NA	NA	NA	NA	NA	NA	yes	NA	11
	psittaciformes	2013	Sweden	yes	unknown	PCR	1B	NA	yes	yes	A	PCR	NA	NA	NA	no	NA	NA	no	NA	5
	chickens	2013	Sweden	yes	unknown	PCR	1B	NA	yes	yes	A	PCR	NA	NA	NA	no	NA	NA	no	NA	5
Sciacca et al., 2009	psittaciformes	2009	Belgium	yes	no	serology	1	yes	NA	NA	NA	no	NA	NA	NA	NA	NA	NA	no	NA	2
Senn et al., 2008	psittaciformes	2007	Switzerland	yes	unknown	serology	1	yes	NA	NA	NA	PCR	NA	yes	no	NA	NA	NA	no	NA	4
Speelberg et al., 2014A	musophagiformes	unknown	The Netherlands	yes	yes	PCR & serology	1	no	yes	yes	A	no	NA	NA	NA	NA	NA	NA	no	NA	7
	columbiformes	unknown	The Netherlands	yes	unknown	PCR & serology	1	no	yes	yes	B	PCR	NA	yes	no	NA	NA	NA	no	NA	7
	chickens	unknown	The Netherlands	yes	unknown	PCR & serology	1	no	yes	yes	B	PCR	NA	no	no	NA	NA	NA	no	NA	5
Spoorenberg et al., 2016A	unspecified birds	2007-2010	The Netherlands	yes	yes	PCR & serology	1	yes	yes	yes	B	no	NA	NA	NA	NA	NA	NA	no	NA	8
	psittaciformes	2007-2010	The Netherlands	yes	unknown	PCR & serology	1	yes	yes	yes	A	no	NA	NA	NA	NA	NA	NA	no	NA	6
	unspecified birds	2007-2010	The Netherlands	yes	unknown	PCR & serology	1	yes	yes	no	NA	no	NA	NA	NA	NA	NA	NA	no	NA	4
	unspecified birds	2007-2010	The Netherlands	yes	unknown	PCR & serology	1	yes	yes	yes	A	no	NA	NA	NA	NA	NA	NA	no	NA	6
	columbiformes	2007-2010	The Netherlands	yes	unknown	PCR & serology	1	no	yes	no	NA	no	NA	NA	NA	NA	NA	NA	no	NA	3
	unspecified birds	2007-2010	The Netherlands	yes	unknown	PCR & serology	1	no	yes	no	NA	no	NA	NA	NA	NA	NA	NA	no	NA	3
Sprague et al., 2009	dogs	2006-2007	Germany	yes	yes	culture & serology	2	yes	yes	no	NA	PCR & culture	NA	yes	yes	NA	NA	C	no	NA	10
Telfer et al., 2005	unspecified birds	2002	Australia	yes	unknown	serology	28	yes	NA	NA	NA	no	NA	NA	NA	NA	NA	NA	yes	NA	8
Tiong et al., 2007	ducks	2003-2004	Australia	yes	unknown	serology	12	yes	NA	NA	NA	culture & serology	yes	yes	no	NA	NA	NA	yes	NA	11
Van Droogenbroeck et al., 2009	turkeys	unknown	Belgium	yes	yes	PCR & culture	1	NA	yes	yes	E/B, D & E	PCR & culture	NA	yes	yes	NA	NA	E/B, D & E	no	yes	19
Vande Weygaerde et al., 2018	psittaciformes	unknown	Belgium	yes	no	PCR & serology	1	no	yes	yes	A	PCR	NA	yes	yes	NA	NA	A	no	yes	17
Vanrompay et al., 2007	psittaciformes	unknown	Belgium	yes	unknown	PCR & culture	6	NA	yes	yes	A & E/B	PCR & culture	NA	yes	no	NA	NA	NA	no	NA	9
Verminnen et al., 2008	turkeys	unknown	Belgium	yes	yes	PCR, culture & serology	3	yes	yes	yes	A	PCR, culture & serology	yes	yes	yes	yes	no	A	no	yes	25
Vorimore et al., 2015	ducks	2009	Belgium	yes	unknown	serology	4	yes	NA	NA	NA	PCR	NA	yes	yes	NA	NA	E/B, C	no	NA	8
Walter et al., 2014	psittaciformes	unknown	United Kingdom	yes	unknown	serology	1	yes	NA	NA	NA	no	NA	NA	NA	NA	NA	NA	no	NA	2
Widgren et al., 2009	psittaciformes	2008	Denmark	yes	yes	serology	4	yes	NA	NA	NA	unknown	NA	NA	no	NA	NA	NA	yes	NA	10
Williams et al., 2013	ducks	2008	United Kingdom	yes	unknown	culture & serology	9	yes	yes	no	NA	no	NA	NA	NA	NA	NA	NA	yes	NA	10
Yang et al., 2011	peacock	2009	China	yes	yes	PCR & serology	4	yes	yes	yes	B	PCR & serology	yes	yes	yes	NA	NA	B	no	yes	23
A studies reporting on multiple unrelated case studies
B cases with multiple associated animal sources
